# Supplementary material for: Degradation Mechanism of Aflatoxin M1 by Recombinant Catalase from Bacillus pumilusE-1-1-1: Food Applications in Milk and Beer
Source: Foods. 2024 Mar 15;13(6):888. doi: 10.3390/foods13060888 (PMC10969422; doi:10.3390/foods13060888)
Supplement: Supplementary file 1 [file foods-13-00888-s001.zip]

Archive with 1 entries (1 files):
- foods-2629855-supplementary.pdf
